# Supplementary material for: The Potential Benefits of Acute Aronia Juice Supplementation on Physical Activity Induced Alterations of the Serum Protein Profiles in Recreational Runners: A Pilot Study
Source: Healthcare (Basel). 2024 Jun 26;12(13):1276. doi: 10.3390/healthcare12131276 (PMC11240927; doi:10.3390/healthcare12131276)
Supplement: Supplementary file 1 [file healthcare-12-01276-s001.zip]

Archive with 1 entries (1 files):
- healthcare-3066044-supplementary.pdf
